# Supplementary material for: Glibenclamide-Loaded Engineered Nanovectors (GNVs) Modulate Autophagy and NLRP3-Inflammasome Activation
Source: Pharmaceuticals (Basel). 2023 Dec 13;16(12):1725. doi: 10.3390/ph16121725 (PMC10747596; doi:10.3390/ph16121725)
Supplement: Supplementary file 1 [file pharmaceuticals-16-01725-s001.zip]

Archive with 1 entries (1 files):
- pharmaceuticals-2739617-supplementary.pdf
